# Supplementary material for: Induction of the Prenylated Stilbenoids Arachidin-1 and Arachidin-3 and Their Semi-Preparative Separation and Purification from Hairy Root Cultures of Peanut (Arachis hypogaea L.)
Source: Molecules. 2022 Sep 19;27(18):6118. doi: 10.3390/molecules27186118 (PMC9504991; doi:10.3390/molecules27186118)
Supplement: Supplementary file 1 [file molecules-27-06118-s001.zip]

Archive with 1 entries (1 files):
- molecules-1899859-supplementary.pdf
